# Supplementary material for: ROCker Models for Reliable Detection and Typing of Short-Read Sequences Carrying β-Lactamase Genes
Source: mSystems. 2022 May 31;7(3):e01281-21. doi: 10.1128/msystems.01281-21 (PMC9238382; doi:10.1128/msystems.01281-21)
Supplement: DATA SET S1 [file msystems.01281-21-s0009.xlsx]

## Sheet: Sheet1.TEM ROCker RefSets
Sheet1. Information of positive and negative references sets for TEM ROCker building.
Uniprot ID	Protein Names	Organisms (Species)	Length (aa)	Category
Q48406	TEM-12	Klebsiella oxytoca	286	Positive
A0A1W5T935	TEM	Neisseria gonorrhoeae	286	Positive
B2CMB0	TEM-20	Escherichia coli	286	Positive
A0A088DGQ8	TEM-116	Kluyvera georgiana	286	Positive
Q6A253	TEM1D	Haemophilus influenzae	286	Positive
Q5EGJ5	TEM-52c	Salmonella typhimurium	286	Positive
G0Z390	TEM-197	Klebsiella pneumoniae	286	Positive
B0JD04	TEM-150	Escherichia coli	286	Positive
A6XFB8	TEM-155	Proteus mirabilis	286	Positive
W8E8N7	TEM-15	Klebsiella pneumoniae	285	Positive
Q9AGJ5	TEM-63	Escherichia coli	286	Positive
O08337	SHV-8	Escherichia coli	286	Negative
P0A3M1	SHV-5	Klebsiella pneumoniae	286	Negative
P0A9Z7	SHV-2	Escherichia coli	286	Negative
P0AD64	SHV-1	Klebsiella pneumoniae	286	Negative
P30896	SHV-3	Klebsiella pneumoniae	286	Negative
P37323	SHV-4	Klebsiella pneumoniae	265	Negative
P96348	SHV-6	Klebsiella pneumoniae	260	Negative
Q848S4	SHV-46	Klebsiella oxytoca	286	Negative
Q93LM8	SHV-34	Escherichia coli	286	Negative
Q9AHN9	SHV-29	Klebsiella pneumoniae	286	Negative
Q9S169	SHV-24	Escherichia coli	286	Negative
Q9S424	SHV-13	Klebsiella pneumoniae	286	Negative
P05192	Beta-lactamase class A	Klebsiella pneumoniae	279	Negative
A0A085JH61	blaT-6	Tatumella ptyseos ATCC 33301	297	Negative
A0A0G3QHV2	Beta-lactamase class A	Phytobacter ursingii	286	Negative
A0A0N0Z6M2	Beta-lactamase class A	Moellerella wisconsensis ATCC 35017	285	Negative
A0A198FJY0	Beta-lactamase class A	Cosenzaea myxofaciens ATCC 19692	285	Negative
A0A1L2F514	RUB	Serratia rubidaea (Serratia marinorubra)	284	Negative
A0A1N6XMH3	Beta-lactamase class A	Enterobacter kobei	284	Negative
A0A1X7IWZ2	Beta-lactamase class A	Paracoccus sp. J56	283	Negative
A0A250B928	Beta-lactamase class A	Gibbsiella quercinecans	286	Negative
A0A2I0G0U2	Beta-lactamase class A	Enterobacterales bacterium CwR94	284	Negative
A0A2I8QHC4	Beta-lactamase class A	Enterobacteriaceae bacterium ENNIH2	284	Negative
A4KCT8	GIL-1	Citrobacter gillenii	286	Negative
B1Q1F1	LAP-2	Escherichia coli	285	Negative
C4K574	Beta-lactamase class A	Hamiltonella defensa subsp. Acyrthosiphon pisum (strain 5AT)	286	Negative
D2D0D6	TER-1	Raoultella terrigena (Klebsiella terrigena)	284	Negative
J1GB62	Beta-lactamase class A	Enterobacter sp. Ag1	285	Negative
Q2YHZ3	OKP-A	Klebsiella pneumoniae	286	Negative
Q6W7F2	PLA2a	Raoultella planticola (Klebsiella planticola)	291	Negative
A0A0K2CSF1	CTX-M-57	Klebsiella pneumoniae	291	Negative
Q9F663	KPC	Klebsiella pneumoniae	293	Negative
P23954	OXY-2	Klebsiella oxytoca	290	Negative

## Sheet: Sheet2.Class D ROCker RefSets
Sheet2. Information of positive and negative references sets for class D beta-lactamase ROCker building.
Uniprot ID	Protein Names (from UniProt)	Organisms (Species)	Length (aa)	Category
P13661	Beta-lactamase OXA-1, EC 3.5.2.6 (Penicillinase)	Escherichia coli	276	positive
P14489	Beta-lactamase OXA-10, EC 3.5.2.6 (Beta-lactamase PSE-2)	Pseudomonas aeruginosa	266	positive
P0A1V8	Beta-lactamase OXA-2, EC 3.5.2.6 (Penicillinase)	Salmonella typhimurium	275	positive
O84955	Beta-lactamase OXA-20, EC 3.5.2.6 (Penicillinase)	Pseudomonas aeruginosa	266	positive
O07293	Beta-lactamase OXA-18, EC 3.5.2.6 (Penicillinase)	Pseudomonas aeruginosa	275	positive
Q00982	Beta-lactamase OXA-5, EC 3.5.2.6	Pseudomonas aeruginosa	267	positive
P0A3M4	Beta-lactamase OXA-9, EC 3.5.2.6 (Oxacillinase) (Penicillinase)	Klebsiella aerogenes (Enterobacter aerogenes)	274	positive
Q00983	Beta-lactamase LCR-1, EC 3.5.2.6	Pseudomonas aeruginosa	260	positive
P0A3M3	Beta-lactamase OXA-9, EC 3.5.2.6 (Oxacillinase) (Penicillinase)	Klebsiella pneumoniae	274	positive
P0A1V9	Beta-lactamase OXA-2, EC 3.5.2.6 (Penicillinase)	Escherichia coli	275	positive
Q51429	Beta-lactamase OXA-3, EC 3.5.2.6 (Penicillinase)	Pseudomonas aeruginosa	275	positive
P35695	Beta-lactamase OXA-7, EC 3.5.2.6	Escherichia coli	266	positive
B3U538	Beta-lactamase OXA-133, EC 3.5.2.6 (BlaOXA-23-like protein)	Acinetobacter radioresistens	273	positive
Q06778	Beta-lactamase OXA-11, EC 3.5.2.6	Pseudomonas aeruginosa	266	positive
Q51574	Beta-lactamase OXA-15, EC 3.5.2.6	Pseudomonas aeruginosa	275	positive
P54427	Probable beta-lactamase YbxI, EC 3.5.2.6	Bacillus subtilis (strain 168)	267	positive
Q9R976	Beta-lactamase OXA-19, EC 3.5.2.6 (Penicillinase)	Pseudomonas aeruginosa	266	positive
A0A1W5RS23	Beta-lactamase, EC 3.5.2.6	Shewanella hafniensis	295	positive
E1VGY8	Beta-lactamase, EC 3.5.2.6	gamma proteobacterium HdN1	276	positive
I3TR49	Beta-lactamase, EC 3.5.2.6	Tistrella mobilis (strain KA081020-065)	294	positive
A0A0C5LBU8	Beta-lactamase, EC 3.5.2.6	Massilia sp. SB1-3	272	positive
A0A1Y0RM06	Beta-lactamase, EC 3.5.2.6	Nostocales cyanobacterium HT-58-2	286	positive
A0L4Q7	Beta-lactamase, EC 3.5.2.6	Magnetococcus marinus (strain ATCC BAA-1437 / JCM 17883 / MC-1)	271	positive
A0A2E3LY28	Beta-lactamase, EC 3.5.2.6	Waddliaceae bacterium	277	positive
B8DJM4	Beta-lactamase, EC 3.5.2.6	Desulfovibrio vulgaris (strain Miyazaki F / DSM 19637)	281	positive
A0A059WU81	Beta-lactamase, EC 3.5.2.6	uncultured bacterium	299	positive
F9U9Q4	Beta-lactamase, EC 3.5.2.6	Thiocapsa marina 5811	276	positive
A0A142M7K4	Beta-lactamase, EC 3.5.2.6	Aminobacter aminovorans (Chelatobacter heintzii)	281	positive
A0A077AUH8	Beta-lactamase, EC 3.5.2.6	Candidatus Paracaedibacter acanthamoebae	259	positive
A0A1C1YST7	Beta-lactamase, EC 3.5.2.6	Hoeflea olei	278	positive
A0A0S7C2V2	Beta-lactamase, EC 3.5.2.6	Lentimicrobium saccharophilum	271	positive
A0A0X3THH1	Beta-lactamase, EC 3.5.2.6	Thiomicrospira sp. XS5	264	positive
A0A1Q8QF71	Beta-lactamase, EC 3.5.2.6	Desulfovibrio sp. DV	281	positive
A0A1H7Q3H2	Beta-lactamase, EC 3.5.2.6	Pseudomonas hussainii	270	positive
A0A1M5MNU9	Beta-lactamase, EC 3.5.2.6	Ferrimonas marina	256	positive
A0A031LTY4	Beta-lactamase, EC 3.5.2.6	Acinetobacter sp. Ver3	288	positive
A0A1T4ZTX9	Beta-lactamase, EC 3.5.2.6	Arcobacter marinus	255	positive
A0A1C3WTK1	Beta-lactamase, EC 3.5.2.6	Rhizobium miluonense	271	positive
A0A1G5FBR3	Beta-lactamase, EC 3.5.2.6	Microvirga guangxiensis	265	positive
A0A1G9N4Q6	Beta-lactamase, EC 3.5.2.6	Siphonobacter aquaeclarae	274	positive
A0A1P8FGY5	Beta-lactamase, EC 3.5.2.6	Betaproteobacteria bacterium GR16-43	262	positive
A0A2T4ZHF5	Beta-lactamase, EC 3.5.2.6	Phreatobacter oligotrophus	272	positive
A0A1I0LIP4	Beta-lactamase, EC 3.5.2.6	Nonomuraea wenchangensis	290	positive
A0A1Q3GPV6	Beta-lactamase, EC 3.5.2.6	marine bacterium AO1-C	282	positive
A0A2G6G1D5	Beta-lactamase, EC 3.5.2.6	bacterium DOLZORAL124_64_63	303	positive
A0A1F3KB53	Beta-lactamase, EC 3.5.2.6	Bacteroidetes bacterium GWF2_43_11	259	positive
A0A2N1TN76	Beta-lactamase, EC 3.5.2.6	Spirochaetae bacterium HGW-Spirochaetae-1	260	positive
A0A1H1HH04	Beta-lactamase, EC 3.5.2.6	Pseudovibrio sp. Tun.PSC04-5.I4	270	positive
A0A1G3PMW4	Beta-lactamase, EC 3.5.2.6	Spirochaetes bacterium GWF1_51_8	265	positive
A0A2V4UIG2	Beta-lactamase, EC 3.5.2.6	Rhizobium sp. PP-F2F-G20b	265	positive
A0A143ZG95	Beta-lactamase, EC 3.5.2.6	Rhizobium sp. 9140	292	positive
A0A2N6A647	Beta-lactamase, EC 3.5.2.6	Ignavibacteria bacterium	258	positive
A0A2D9TWQ1	Beta-lactamase, EC 3.5.2.6	Pseudomonadales bacterium	266	positive
A0A1Q4BWH5	Beta-lactamase, EC 3.5.2.6	Rhizobiales bacterium 62-47	280	positive
A0A140H562	Beta-lactamase, EC 3.5.2.6	Acinetobacter sp. A47	298	positive
A0A2E2WFM5	Beta-lactamase, EC 3.5.2.6	Deltaproteobacteria bacterium	272	positive
A0A059WTP2	Beta-lactamase, EC 3.5.2.6	uncultured bacterium	267	positive
A0A2T4UEC0	Beta-lactamase, EC 3.5.2.6	Conexibacter sp. Seoho-28	281	positive
A0A0X7BBE5	Beta-lactamase, EC 3.5.2.6	Flavobacterium sp. TAB 87	274	positive
D1ALR7	Beta-lactamase, EC 3.5.2.6	Sebaldella termitidis (strain ATCC 33386 / NCTC 11300)	264	positive
A0A212KPH4	Beta-lactamase, EC 3.5.2.6	Chlamydiales bacterium SCGC AB-751-O23	265	positive
A0A1V5UA89	Beta-lactamase, EC 3.5.2.6	Candidatus Dependentiae bacterium ADurb.Bin246	253	positive
Q30S02	Beta-lactamase, EC 3.5.2.6	Sulfurimonas denitrificans (strain ATCC 33889 / DSM 1251) (Thiomicrospira denitrificans (strain ATCC 33889 / DSM 1251))	268	positive
A0A0N7HWL4	Beta-lactamase, EC 3.5.2.6	Rufibacter tibetensis	275	positive
A0A1E5T6M2	Beta-lactamase, EC 3.5.2.6	Fabibacter misakiensis	274	positive
W7E716	Beta-lactamase, EC 3.5.2.6	Commensalibacter sp. MX01	284	positive
A3Z879	Beta-lactamase, EC 3.5.2.6	Synechococcus sp. RS9917	272	positive
H2CL84	Beta-lactamase, EC 3.5.2.6	Leptonema illini DSM 21528	267	positive
A0A150QAA3	Beta-lactamase, EC 3.5.2.6	Sorangium cellulosum (Polyangium cellulosum)	249	positive
A0A0F7BTP3	Beta-lactamase, EC 3.5.2.6	Myxococcus fulvus 124B02	265	positive
A0A1W6ZVD5	Beta-lactamase, EC 3.5.2.6	Pseudorhodoplanes sinuspersici	274	positive
A0A037ZKZ0	Beta-lactamase, EC 3.5.2.6	Actibacterium mucosum KCTC 23349	266	positive
A0A223PA11	Beta-lactamase, EC 3.5.2.6	Herbaspirillum sp. meg3	278	positive
A0A1I1V6L6	Beta-lactamase, EC 3.5.2.6	Spirosoma endophyticum	271	positive
A0A0B4FK87	Beta-lactamase, EC 3.5.2.6	Rhodobacteraceae bacterium PD-2	281	positive
A0A2D0AFR2	Beta-lactamase, EC 3.5.2.6	Hymenobacter amundsenii	276	positive
A0A1M6R4P6	Beta-lactamase, EC 3.5.2.6	Maribacter aquivivus	282	positive
A0A286IHX4	Beta-lactamase, EC 3.5.2.6	Cytophagales bacterium TFI 002	275	positive
A0A1I4I010	Beta-lactamase, EC 3.5.2.6	Porphyromonadaceae bacterium KH3CP3RA	257	positive
A0A2N0BH99	Beta-lactamase, EC 3.5.2.6	Leptospira elllisii	283	positive
A0A1T5GP43	Beta-lactamase, EC 3.5.2.6	Sphingobacterium nematocida	302	positive
A0A1Y2K4C3	Beta-lactamase, EC 3.5.2.6	Magnetofaba australis IT-1	219	positive
A0A1Q3T3A6	Beta-lactamase, EC 3.5.2.6	Gammaproteobacteria bacterium 39-13	268	positive
A0A2K8VE51	Beta-lactamase, EC 3.5.2.6	Tenacibaculum sp. SZ-18	280	positive
A0A1F9UGP2	Beta-lactamase, EC 3.5.2.6	Elusimicrobia bacterium RIFCSPHIGHO2_02_FULL_57_9	263	positive
A0A1W5MZY0	Beta-lactamase, EC 3.5.2.6	uncultured bacterium	279	positive
A0A059XDZ5	Beta-lactamase, EC 3.5.2.6	uncultured bacterium	279	positive
A0A0A8BR44	Beta-lactamase OXA-10, EC 3.5.2.6	Pandoraea sputorum	292	positive
A0A0B4CYW3	Transpeptidase domain-containing protein	Tateyamaria sp. ANG-S1	278	positive
A0A087LWA8	Transpeptidase domain-containing protein	Devosia sp. 17-2-E-8	252	positive
A0A2K9NX04	Transpeptidase domain-containing protein	Bacteriovorax stolpii	272	positive
A0A2U1VF37	Transpeptidase domain-containing protein	Azospirillum sp. TSO35-2	286	positive
A0A1E8CN02	Transpeptidase domain-containing protein	Pseudohongiella acticola	278	positive
A0A1V5TFT9	Beta-lactamase OXA-10, EC 3.5.2.6	Ignavibacteria bacterium ADurb.Bin266	262	positive
A0A2T3HL73	Serine hydrolase	Pedobacter yulinensis	268	positive
J7JKS8	Beta-lactamase, EC 3.5.2.6	Burkholderia cepacia GG4	301	positive
A0A0Q8QP30	Transpeptidase domain-containing protein	Duganella sp. Root198D2	269	positive
A0A2G2GGE1	Transpeptidase domain-containing protein	Robiginitomaculum sp.	282	positive
A0A1G0RKM4	Transpeptidase domain-containing protein	Ignavibacteria bacterium GWF2_33_9	291	positive
A0A0R2X3S4	Transpeptidase domain-containing protein	OM182 bacterium BACL3 MAG-120924-bin41	279	positive
A0A259U456	Transpeptidase domain-containing protein	Rubricoccus marinus	257	positive
A0A0B8WHF8	Transpeptidase domain-containing protein	Bdellovibrio sp. ArHS	274	positive
A0A2E3ATY1	Transpeptidase domain-containing protein	Hyphomonadaceae bacterium	286	positive
K7YSE2	Putative beta-lactamase	Bdellovibrio bacteriovorus str. Tiberius	294	positive
T2GDU0	Putative beta-lactamase class D	Desulfovibrio gigas (strain ATCC 19364 / DSM 1382 / NCIMB 9332 / VKM B-1759)	266	positive
A0A0D8ZXI2	Beta-lactamase	Aliterella atlantica CENA595	287	positive
A0A126V740	Beta-lactamase class D	Halocynthiibacter arcticus	270	positive
A0A1I0ENQ8	Beta-lactamase class D	Thalassotalea agarivorans (Thalassomonas agarivorans)	265	positive
X5MP75	Beta-lactamase class D	Candidatus Phaeomarinobacter ectocarpi	282	positive
A0A256BAQ3	Beta-lactamase class D	Pseudanabaena sp. SR411	279	positive
A0A1I6KTJ5	Beta-lactamase class D	Dyella sp. OK004	280	positive
A0A2P8CFD3	Beta-lactamase class D/beta-lactamase class D OXA-48	Prolixibacter denitrificans	264	positive
A0A1I1KBE1	Beta-lactamase class D	Cupriavidus sp. OV038	289	positive
A0A256FJB5	Penicillin binding transpeptidase domain protein	Ochrobactrum thiophenivorans	275	positive
A0A2G3K1F4	Beta-lactamase class D	Chitinimonas sp. BJB300	276	positive
A0A285SBD7	Beta-lactamase class D	Stappia indica	288	positive
A0A2N5YQ59	Beta-lactamase class D	Marinilabiliales bacterium	281	positive
A0A059X349	Beta-lactamase class D	uncultured bacterium	271	positive
A0A127SEU1	Beta-lactamase class D	uncultured bacterium	257	positive
A0A1M7SVQ0	Beta-lactamase class D	Desulfovibrio litoralis DSM 11393	278	positive
A0A1G8WJ62	Beta-lactamase class D	Catalinimonas alkaloidigena	275	positive
A0A1W1X8V6	Beta-lactamase class D (Class D beta-lactamase)	Campylobacter helveticus	257	positive
A0A0H5DNJ5	Putative beta-lactamase	Estrella lausannensis	257	positive
A0A2N3I1H7	Beta-lactamase class D	Labilibaculum filiforme	267	positive
A0A2S9JND8	Penicillin binding protein transpeptidase domain-containing protein	Sphingobacterium gobiense	289	positive
A0A2P8DDN6	Beta-lactamase class D	Taibaiella chishuiensis	272	positive
A0A059WVQ0	Beta-lactamase class D	uncultured bacterium	254	positive
A0A0N9HLE5	Beta-lactamase	uncultured bacterium	256	positive
A0A127T0W1	Beta-lactamase class D	uncultured bacterium	265	positive
A0A2G6H932	Beta-lactamase class D	Bacteroidetes bacterium	271	positive
P0AEB2	D-alanyl-D-alanine carboxypeptidase DacA	Escherichia coli (strain K12)	403	negative
P0A0B2	Methicillin resistance mecR1 protein	Staphylococcus epidermidis	585	negative
P07944	Beta-lactam-inducible penicillin-binding protein	Staphylococcus aureus	670	negative
P18357	Regulatory protein BlaR1	Staphylococcus aureus	585	negative
A0A2H0FRB4	Beta-lactamase, EC 3.5.2.6	Ignavibacteriales bacterium CG18	276	negative
A0A059WQQ5	Beta-lactamase, EC 3.5.2.6	uncultured bacterium	290	negative
A0A127T6B0	Beta-lactamase, EC 3.5.2.6	uncultured bacterium	293	negative
A0A0F4QVN5	Transpeptidase domain-containing protein	Pseudoalteromonas rubra	262	negative
A0A2E3WXS8	Beta-lactamase, EC 3.5.2.6	Bdellovibrionaceae bacterium	257	negative
A0A2N5YIK2	Beta-lactamase, EC 3.5.2.6	Marinilabiliales bacterium	263	negative
A0A2K4ZJC0	Regulatory protein BlaR1	Acetatifactor muris	126	negative
A0A1M5BD51	Beta-lactamase, EC 3.5.2.6	Seinonella peptonophila	284	negative
K6E906	Regulatory protein BlaR1	Bacillus bataviensis LMG 21833	223	negative
W8AAD9	Beta-lactamase	Bacillus sp. JCM 19047	207	negative
M6CV15	Penicillin-binding protein, transpeptidase domain protein	Leptospira alstonii serovar Sichuan str. 79601	280	negative
A0A2M9XIE7	Penicillin binding protein transpeptidase domain-containing protein	Leptospira hartskeerlii	279	negative
A0A2A2RAG6	Transpeptidase domain-containing protein	Verrucomicrobia bacterium Tous-C9LFEB	291	negative
I8TUX9	Beta-lactamase, EC 3.5.2.6	Pelosinus fermentans JBW45	271	negative
R5QVV3	Beta-lactamase class D	Proteobacteria bacterium CAG:495	273	negative
A0A1Q9B9P5	Beta-lactamase, EC 3.5.2.6	Bacillus pumilus (Bacillus mesentericus)	106	negative
A0A0H4KEI8	Beta-lactamase class D	Bacillus filamentosus	275	negative
A0A1G3UCW9	Transpeptidase domain-containing protein	Sulfurimonas sp. RIFOXYD2_FULL_34_21	226	negative
A0A0M2PES1	Beta-lactamase, EC 3.5.2.6	Bacillus sp. SA1-12	274	negative
Q5WC96	Beta-lactamase, EC 3.5.2.6	Bacillus clausii (strain KSM-K16)	280	negative
B3QYF7	Beta-lactamase, EC 3.5.2.6	Chloroherpeton thalassium (strain ATCC 35110 / GB-78)	267	negative
A0A127SEY0	Beta-lactamase	uncultured bacterium	278	negative
A0A2W4JNW9	Beta-lactamase, EC 3.5.2.6	Candidatus Melainabacteria bacterium	263	negative
A0A1C0A6F3	Transpeptidase domain-containing protein	Orenia metallireducens	263	negative

## Sheet: Sheet3.MOCK Genomes Info
Sheet3. Information of beta-lactamase protein sequences and their related genomes for MOCK dataset building.
Uniprot ID	Size (aa)	Name	Class-Clade	Species	Genomic DNA ID	Genomic DNA Length (bp)	Geomic type	Category
P62594	286	TEM	A-TEM_SHV	Salmonella typhi	AL513383	218160	plasmid pHCM1	blaTEM positive
P0A9Z7	286	SHV-2	A-TEM_SHV	Escherichia coli	AF148851	871	complete cds	blaTEM negative
P30898	296	cblA	A-A2	Bacteroides uniformis	L08472	2791	complete cds	blaTEM negative
A0A1Q1PJ97	283	pse4	A-CARB	Vibrio campbellii	CP019294	2214480	complete genome	blaTEM negative
					CP019635	2118571	complete genome	blaTEM negative
P28585	291	CTX-M-1	A-ESBL	Escherichia coli	X92506	950	complete cds	blaTEM negative
A5U493	307	blaC/blaA	A-ESBL	Mycobacterium tuberculosis (strain ATCC 25177 / H37Ra)	CP000611	4419977	complete genome	blaTEM negative
					U67924	1500	complete cds	blaTEM negative
A0A0A8GA15	296	blaP	A-Other	Rhizobium etli bv. phaseoli str. IE4803	CP007641	4598466	complete genome	blaTEM negative
Q60225	304	blaVII	A-G+ I	Actinomadura sp. (strain R39)	X53650	1902	complete cds	blaTEM negative
P14559	314	blaIX	A-G+ II	Streptomyces albus G	M28303	1410	complete cds	blaTEM negative
Q8RSU7	291	OXY	A-ESBL	Klebsiella oxytoca	AY077482	1037	complete cds	blaTEM negative
A0A0F7HJ33	296	bla	A	Salinicoccus halodurans	CP011366	2778379	complete genome	blaTEM negative
Q9KJA7	248	MBL B2	B	Elizabethkingia meningoseptica	AF189305	747	complete cds	class B positive
C3K9Q0	255	GloB	none	Pseudomonas fluorescens (strain SBW25)	AM181176	6722593	complete genome	class B negative
A0A0U3EIS7	392	AmpC	C	Paucibacter sp. KCTC 42545	CP013692	5169161	complete genome	class C positive
B4EPS2	389	AmpC	C	Burkholderia cepacia (strain J2315)	AM747722	875977	complete genome	class C positive
A0A0D4ZXG6	291	OXA	D	Escherichia coli	KP760836	876	complete cds	class D positive
					KP760835	876	complete cds	class D positive
G8E4A8	273	OXA	D	Acinetobacter baylyi	JF731029	5918	complete cds	class D positive
P44466	393	DacA	none	Haemophilus influenzae (strain ATCC 51970/DSM 11121/KW20/Rd)	L42023	1830138	complete genome	class D negative

## Sheet: Sheet4.TEM-Test on MOCK
Sheet4. Performance of the TEM ROCker model compared with the similarity search with a fix e-value of 1E-2, 1E-5, 1E-10, 1E-20 and 1E-30, and HMMs (evalue < 0.1) downloaded from FunGene and Pfam databases or customer build using the same positive reference sets taken by ROCker.
MOCK read Length	Models/Approches	TP	FP	FN	FPR	FNR	Precision	Recall	F1-score
150 bp	ROCker	107	0	0	0	0	1	1	1
	Fixed cut-off (1E-2)	107	9681	0	0.989068	0	0.0109318	1	0.0216271
	Fixed cut-off (1E-5)	107	863	0	0.889691	0	0.110309	1	0.1987
	Fixed cut-off (1E-10)	107	434	0	0.802218	0	0.197782	1	0.330247
	Fixed cut-off (1E-20)	97	66	10	0.404908	0.0934579	0.595092	0.906542	0.718519
	Fixed cut-off (1E-30)	81	0	26	0	0.242991	1	0.757009	0.861702
	Custom-built HMM	107	743	0	0.874118	0	0.125882	1	0.223615
	FunGene.TEM.HMM	106	744	1	0.875294	0.00934579	0.124706	0.990654	0.221526
	Pfam.Bla2.HMM	50	619	57	0.925262	0.53271	0.0747384	0.46729	0.128866
250 bp	ROCker	98	0	0	0	0	1	1	1
	Fixed cut-off (1E-2)	98	9448	0	0.989734	0	0.0102661	1	0.0203235
	Fixed cut-off (1E-5)	98	1396	0	0.934404	0	0.0655957	1	0.123116
	Fixed cut-off (1E-10)	98	1055	0	0.915004	0	0.0849957	1	0.156675
	Fixed cut-off (1E-20)	98	466	0	0.826241	0	0.173759	1	0.296073
	Fixed cut-off (1E-30)	98	155	0	0.612648	0	0.387352	1	0.558405
	Custom-built HMM	98	1287	0	0.929242	0	0.0707581	1	0.132165
	FunGene.TEM.HMM	94	1286	4	0.931884	0.0408163	0.0681159	0.959184	0.127199
	Pfam.Bla2.HMM	78	1725	20	0.956739	0.204082	0.0432612	0.795918	0.0820621

## Sheet: Sheet5.Class D-Test on MOCK
Sheet5. Performance of the class D beta-lactamase ROCker model compared with the similarity search with a fix e-value of 1E-2, 1E-5, 1E-10, 1E-20 and 1E-30, and HMMs (evalue < 0.1) downloaded from FunGene and Pfam databases or custom built using the same positive reference sets taken by ROCker.
MOCK read Length	Models/Approches	TP	FP	FN	FPR	FNR	Precision	Recall	F1-score
150 bp	ROCker	318	0	13	0	0.0392749	1	0.960725	0.979969
	Fixed cut-off (1E-2)	331	32925	0	0.990047	0	0.00995309	1	0.01971
	Fixed cut-off (1E-5)	331	42	0	0.112601	0	0.887399	1	0.940341
	Fixed cut-off (1E-10)	331	0	0	0	0	1	1	1
	Fixed cut-off (1E-20)	331	0	0	0	0	1	1	1
	Fixed cut-off (1E-30)	223	0	108	0	0.326284	1	0.673716	0.805054
	Custom-built HMM	327	255	4	0.438144	0.0120846	0.561856	0.987915	0.71632
	FunGene.OXA.HMM	254	66	77	0.20625	0.232628	0.79375	0.767372	0.780338
	Pfam.Bla2.HMM	0	555	331	1	1	0	0	n/a
250 bp	ROCker	314	0	2	0	0.00632911	1	0.993671	0.996825
	Fixed cut-off (1E-2)	316	40791	0	0.992313	0	0.00768726	1	0.0152572
	Fixed cut-off (1E-5)	316	113	0	0.263403	0	0.736597	1	0.848322
	Fixed cut-off (1E-10)	316	0	0	0	0	1	1	1
	Fixed cut-off (1E-20)	316	0	0	0	0	1	1	1
	Fixed cut-off (1E-30)	316	0	0	0	0	1	1	1
	Custom-built HMM	316	540	0	0.630841	0	0.369159	1	0.539249
	FunGene.OXA.HMM	271	132	45	0.327543	0.142405	0.672457	0.857595	0.753825
	Pfam.Bla2.HMM	0	1741	316	1	1	0	0	n/a
